# Supplementary material for: Screening indicators to evaluate the clinical significance of drug-drug interactions in polypharmacy among older adults with psychiatric disorders: a delphi study
Source: BMC Psychiatry. 2024 Jun 4;24:417. doi: 10.1186/s12888-024-05872-3 (PMC11151475; doi:10.1186/s12888-024-05872-3)
Supplement: Supplementary file 1 — Supplementary Material 1 [file 12888_2024_5872_MOESM1_ESM.xlsx]

## Sheet: First round
Primary indicator	Expert 1	Expert 2	Expert 3	Expert 4	Expert 5	Expert 6	Expert 7	Expert 8	Expert 9	Expert 10	Expert 11	Expert 12
Pharmacodynamic indicator	1	1	1	1	1	1	1	1	1	1	1	1
Pharmacokinetic indicator	1	1	1	1	1	1	1	0	1	1	0	1
Therapeutic efficacy	1	1	1	1	1	1	1	1	1	1	1	1
Patient acceptance	1	1	1	0	1	1	1	1	1	1	1	1
Patient self-perception	0	1	1	1	0	1	1	1	0	1	0	0
Cost-effectiveness	1	1	1	1	1	1	1	1	1	0	1	0
Secondary indicator
Occurrence of adverse drug reactions	3	3	3	3	4	3	3	3	3	4	2	3
Severity of adverse drug reactions	3	4	3	3	4	2	4	3	3	4	4	3
Duration of adverse drug reactions	3	3	1	3	4	4	3	3	4	3	3	3
Plasma drug concentration	4	4	3	3	3	3	4	3	4	4	0	2
Serum drug concentration	4	4	1	3	3	3	4	2	4	4	4	2
Dosing interval	3	3	3	3	2	3	3	1	3	3	3	2
Symptom relief degree	4	4	3	3	3	2	3	3	4	3	4	2
Time when symptoms begin to resolve	3	4	1	3	3	4	3	3	3	3	3	3
Symptom recovery time	3	4	1	3	3	3	3	3	3	3	3	3
Length of hospitalization	4	4	3	3	3	2	3	1	4	3	3	3
Patient tolerance	3	4	3	3	3	4	3	2	3	3	2	3
Patient adherence to medication	2	4	3	3	3	3	3	3	2	2	3	3
Quality of life	3	4	2	3	2	2	3	3	3	3	2	2
Self-care ability	2	4	2	3	2	1	3	3	2	2	3	2
Basic motor ability	2	4	2	3	1	1	3	2	2	3	3	2
Mental state	2	4	3	3	1	3	3	3	2	3	3	2
Perception and social participation	2	4	2	3	1	2	3	3	2	2	3	2
Cost of the patient's medicine	3	3	3	1	1	3	2	2	3	2	2	1
Cost of hospitalization	3	3	3	1	1	2	2	2	3	2	2	1

## Sheet: Second round
Primary indicator	Expert 1	Expert 2	Expert 3	Expert 4	Expert 5	Expert 6	Expert 7	Expert 8	Expert 9	Expert 10	Expert 11
Pharmacodynamic indicator	1	1	1	1	1	1	1	1	1	1	1
Pharmacokinetic indicator	1	1	1	0	1	1	1	1	1	1	1
Therapeutic efficacy	1	1	1	1	1	1	1	1	1	1	1
Patient acceptance	0	1	0	0	1	1	1	1	1	0	1
Cost-effectiveness	1	1	1	1	1	1	1	1	1	1	1
Secondary indicator
Occurrence of adverse drug reactions	3	4	4	2	4	3	4	3	3	4	1
Severity of adverse drug reactions	4	2	4	2	4	2	4	3	3	4	3
Duration of adverse drug reactions	4	3	4	2	3	3	3	3	4	4	4
Plasma/serum drug concentration	4	2	4	2	4	3	4	2	3	4	4
Dosing interval	4	2	4	1	3	3	3	2	4	4	3
Symptom relief degree	4	2	4	2	4	2	3	3	4	4	3
Time when symptoms begin to resolve	3	2	4	2	3	3	3	3	3	3	3
Symptom recovery time	3	2	4	3	3	3	3	3	3	3	3
Length of hospitalization	4	2	4	3	3	3	4	3	4	3	1
Length of administration	4	2	4	3	2	3	3	3	3	3	3
Patient tolerance	3	3	4	2	3	3	3	2	3	3	1
Patient adherence to medication	3	3	4	3	2	3	3	3	2	3	3
Annual drug cost	3	2	4	2	3	2	3	2	2	3	3
Annual frequency of adverse reactions	4	2	4	2	3	2	3	3	2	4	3
Annual admissions	3	2	4	2	2	2	3	3	2	3	3

## Sheet: Third round
Primary indicator	Expert 1	Expert 2	Expert 3	Expert 4	Expert 5	Expert 6	Expert 7	Expert 8	Expert 9	Expert 10	Expert 11
Pharmacodynamic indicator	1	1	1	1	1	1	1	1	1	1	1
Pharmacokinetic indicator	1	1	1	1	1	1	1	1	0	1	1
Patient tolerance	1	1	1	1	1	1	1	1	1	1	1
Patient adherence	1	1	1	1	1	0	1	1	1	1	1
Cost of drug combination	1	1	1	0	1	0	1	0	0	1	1
Secondary indicator
Type of adverse drug reaction	2	2	4	2	4	3	4	2	3	2	2
Severity of adverse drug reactions	4	3	4	3	4	3	4	3	3	3	3
Duration of adverse drug reaction	4	3	1	3	3	3	3	3	3	2	3
Symptom relief	4	3	4	3	3	3	3	3	3	3	3
Time to onset of symptomatic relief	3	2	1	2	3	4	3	2	3	3	2
Time to recovery of symptoms	3	3	1	2	2	4	3	2	2	3	2
Number of days in hospital	4	2	3	3	2	3	4	3	2	2	2
Duration of medication	3	3	3	3	2	3	3	2	3	3	2
Dosage administered	3	3	4	2	2	3	3	3	2	3	3
Dosing intervals	2	3	4	2	2	4	3	3	2	2	3
Patient tolerability	2	3	4	2	3	3	3	4	3	3	3
Patient adherence to medication	2	2	4	3	3	3	3	4	3	2	3
Cost of medication during hospitalization	2	3	4	3	2	2	3	1	2	2	1
Readmission	3	3	4	3	3	2	3	4	3	3	2
